# Supplementary material for: Machine learning-derived identification of tumor-infiltrating immune cell-related signature for improving prognosis and immunotherapy responses in patients with skin cutaneous melanoma
Source: Cancer Cell Int. 2023 Sep 26;23:214. doi: 10.1186/s12935-023-03048-9 (PMC10521465; doi:10.1186/s12935-023-03048-9)
Supplement: Supplementary file 2 — Additional file 2: Table S2. The sequence of primers was used in this study. [file 12935_2023_3048_MOESM2_ESM.xlsx]

## Sheet: Sheet1
	Forward (5'-3')	Reverse (5'-3')
OR7E24	ATGGACAAGGCTACCACGGAGA	GACTGGCTTCTCCATCCGTCTT
CACNG8	ACCTGTCTTCGGTGGACTCCTT	TGGCTGGTTGTGATTGCGGTGA
MUSK	ACAGGTCTGGCTGGCCGTTGGC	GGCGCACACCGCGCGCAGGCG
CGB1	GCACTTTCCTCCTTCTCA	CGATGTGGCATACTTGTT
IL1RL1	CTCTGTTTCCAGTAATCGGAGCC	GCAGCCAAGAACTGAGTGCCTT
OR8B2	GCCTGTCAACAGCAGTCTACTG	TGTGCTTAGAGAAGCAAGATACTC
DEFB114	ATGAGGATCTTTTACTATCTCC	AAACATATCATCTTCTTCATA
PRAMEF6	TGTGCAACACTTGAGTGGCT	ACTTTCTGTACTGCGGGTG
UGT1A10	CCTGGCGTCGTGATTAGTGATGAT	CGAGCAAGACGTTCAGTCCTGTC
OR10H1	GGCCACGGTGTAGAGGATCTC	TCTCTGCCTCCCGAAGAGCTG
DEFB134	ATGAGGATGGCTGTCATTGG	ATTGACTGGGGTCATAGGGT
DEFB136	TTTGTGGGACAAGGAACACA	TCATTCACTTTGCCATTGGA
TRIM71	CCTGGAGGAACGCGAGTGTGA	GGGCCAGTAGGATGTCTAGC
SMR3A	CTCCTCCACCATGTTTTC	GAGTGTGATTGAATTCT
SLC2A7	CCCCGTCCTGCTGCTATTG	GCACCGTGAAGATGATGAAGAC
RBMY1B	GGTGAGACAAGACCCAGAGC	GGCATCGGACCTTACACCTA
GRID2	ACCCCCTGTTGGTGTCTTT	TTCGGGCTTGTTGTCATTCT
OSTN	TCCCATGGATCGGATTGGTAGA	GTGCCATCTCACACAAGTAAGTC
PGAM2	CAA​AAG​CGA​AAT​GTT​CCT​GTG​C	ACT​CCT​GCC​TCC​ATC​AAC​TTC
DEFB106A	TCCACTTTCCACTCTGGCAATC	AGTTCTTCCCAGCGAATGCG
NPB	CGGAATACTCGCACCTCACG	GCTGTAGACCAGGGCTGCA
TREX1	CCACAGACCTTCCAGGAGAATG	GTGCAGTTCAGTGATCGTACAGG
ICAM4	AGAGCAGGATCAACCTTC	CTGACAACCTCTCCATCC
CIDEB	AGACAGCCACTCACCTCTTCAG	TTCTGCCAGTGCCTCTTTGCTG
PTPRCAP	ACTTCGGATCAGTGAATGCTTG	ACTCTTGCCGCAGAAACATAAA
TNFRSF6B	ATGTTCTTATATAACGCGCAGC	CTACAAGAGGAAGCGCTCCCGT
BOLA2	TTGAGAAAGCGTTCAATGCCA	CACGTAGGGTGAATCCGTCAG
RSC1A1	CAGGAAAGACAGAAATCGTAGG	GGAAAGATGAACGGTGGAAG
CCL27	TGCTGGATACTGCCGATCTACTG	TCTAGATTCGCAGCCCTAGTTGTC
SFT2D3	GCCTGCCTGAAGAGTGTTAACTGGG	CACACCTCTGTATGTAGTTCGTTCG
HYI	CAAAGTGACAGTGGGTGTGG	GCCAGGTCCTTCACTGTCTC
C19orf33	TTGAATACAGCGACCCAGTGG	CTATCGATGTACAGCCGAATGGTG
UTP14C	TCGCATGCAGCACCTGATT	CCTCGAATAGCTGCAAGTGGTA
NME1-NME2	GCTCCCCAGAACAAGATTACAG	TCGCCCTTGAGTTTGTCTTC
PIGY	CTACGAGGGCTATGAGGGC	GATGACGCACAGGTTGGTGA
ZNF593	CAAGGACCGCTTCAACCACTT	CCAGGATGGGTGTGTTTGACC
GAPDH	ATAGCACAGCCTGGATAGCAACGTAC	CACCTTCTACAATGAGCTGCGTGTG
