# Supplementary material for: Machine learning-derived identification of tumor-infiltrating immune cell-related signature for improving prognosis and immunotherapy responses in patients with skin cutaneous melanoma
Source: Cancer Cell Int. 2023 Sep 26;23:214. doi: 10.1186/s12935-023-03048-9 (PMC10521465; doi:10.1186/s12935-023-03048-9)
Supplement: Supplementary file 3 — Additional file 3: Table S3. List of 132 module genes used in this study. [file 12935_2023_3048_MOESM3_ESM.xlsx]

## Sheet: Sheet1
AOC1
CD79B
CD22
STAP1
RIPOR3
DMRT3
LPAR2
RASGRP2
PYGM
SCT
TXK
COL4A4
TCF7
P2RX5
ZNF671
ACHE
CETP
MADCAM1
TCL1A
PAPLN
CD40LG
FOXF1
GGA2
ARHGEF18
FCER2
PBX4
CCL24
IL23A
RIPOR2
BACH2
TREML2
C7
CDX1
PASK
AGMAT
CR2
IRAG2
BCL11A
PLEKHG1
TNFSF11
CLU
TMEM131L
POPDC2
FLT3
RASL11A
BCAS4
PACSIN1
SPINK2
VPREB3
LBP
CBFA2T3
ANGPTL6
FCRL2
RBM38
PIK3C2B
TTC9
STK26
DTX1
GPR55
BLK
CCL21
MMRN1
RBP5
MORN3
ARHGAP17
LRIG1
PLAC8
SLC22A3
CHMP7
KLRF1
ADRA2A
BANK1
DGKE
GRAP
ANKRD29
MS4A1
GHRL
CD1C
CD1B
CD1E
TNFRSF13C
PCSK7
TREML1
SLC25A45
FAM151A
FCMR
FCAMR
KBTBD8
FCRL1
DNASE1L3
NPY1R
ANKRD33B
RIC3
GNG8
NIBAN3
TMIGD2
ZNF296
IL16
CARNS1
PARP15
ADGRG2
TLR10
GCSAM
GAPT
GCNT4
CD19
SHISA3
ZHX2
CTC1
ZNF154
SHISAL2A
GP1BA
NAP1L2
TRABD2A
CLEC17A
CNR2
PAX5
MAP1LC3C
KEL
ARMH1
NCR3
PDE7A
EXOC3L4
C2CD4B
COLQ
TNFRSF25
LILRA4
TNFRSF13B
TMEM150C
AC119396.1
SPIB
MLLT6
